# Supplementary material for: Eco-Friendly Cellulose/Polyaniline Sponge for Water Remediation
Source: Materials (Basel). 2026 Mar 31;19(7):1381. doi: 10.3390/ma19071381 (PMC13074416; doi:10.3390/ma19071381)
Supplement: Supplementary file 1 [file materials-19-01381-s001.zip]

Archive with 1 entries (1 files):
- materials-4191929-supplementary.pdf
